# Supplementary material for: Long non-coding RNA H19 alleviates hippocampal damage in convulsive status epilepticus rats through the nuclear factor-kappaB signaling pathway
Source: Bioengineered. 2022 May 21;13(5):12783–93. doi: 10.1080/21655979.2022.2074760 (PMC9275906; doi:10.1080/21655979.2022.2074760)
Supplement: Supplemental Material [file KBIE_A_2074760_SM1721.xlsx]

## Sheet: 工作表2
ID	logFC	Pvalue	regulation	pos_info	track_gene	gene_pos	ref_pos_info	ensembl	description	SE|SE21	SE|SE24	SE|SE26	N|N30	N|N31	N|N32
NONRATT011477.2	4.10992	0.00288098	up	16:+:32776162-32776776	MERGE.10693	16:+:32776162-32776776	16:+:32776162-32776776	NONRATG009347.2	lncRNA	0.07386	0.18434	0.25294	0	0	0
NONRATT033763.1	4.65824	0.00174293	up	9:+:94269206-94271501	MERGE.27623	9:+:94269206-94271501	9:+:94269206-94271501	NONRATG027684.1	lncRNA	0.11544	0.18006	0.03088	0	0	0
NONRATT030263.2	5.25536	0.00165201	up	9:-:95350721-95352856	NONRATG024666.2	9:-:95350721-95352856	9:-:95350721-95352856	NONRATG024666.2	lncRNA	0.84991	0.57294	0.56453	0	0.0812	0
NONRATT023978.2	4.54593	0.00722463	up	6:+:2227428-2256939	NONRATG019578.2	6:+:2227428-2256939	6:+:2227428-2256939	NONRATG019578.2	lncRNA	0.23266	0.43548	0.57264	0.06394	0	0
NONRATT004148.2	5.02653	0.00939369	up	10:+:17520085-17521810	MERGE.3976	10:+:17520085-17521810	10:+:17520085-17521810	NONRATG003328.2	lncRNA	7.40215	4.69633	6.16241	0.01157	1.65893	0.16846
NONRATT032818.1	4.80658	0.000127061	up	20:-:4426984-4428527	MERGE.15842	20:-:4426619-4428527	20:-:4426619-4428527	NONRATG014305.3	lncRNA	0.26869	0.26822	0.19936	0	0	0
NONRATT026915.2	4.04084	0.00679166	up	7:-:90413735-90423236	NONRATG021910.2	7:-:90413735-90423551	7:-:90413735-90423551	NONRATG021910.2	lncRNA	0.26454	0.39299	0.32354	0.06647	0	0
NONRATT004147.2	7.25358	0.00578504	up	10:+:17510913-17520074	MERGE.3975	10:+:17421075-17520074	10:+:17510913-17520074	NONRATG003327.2	lncRNA	4.23496	2.94639	5.12133	0	0.82433	0
NONRATT020804.2	5.27444	0.0287943	up	4:+:146777105-146777750	MERGE.19676	4:+:146598412-146777750	4:+:146777105-146777750	NONRATG016982.2	lncRNA	2.56665	2.35454	1.65552	0	2.09442	0
NONRATT032329.1	4.49186	0.00257701	up	17:-:8522155-8524043	NONRATG026412.1	17:-:8522155-8524043	17:-:8522155-8524043	NONRATG026412.1	lncRNA	0.17086	0.26532	0.03901	0	0	0
NONRATT013727.2	4.42379	0.00252419	up	18:-:27109815-27110445	MERGE.12246	18:-:27109815-27110445	18:-:27109815-27110445	NONRATG011201.2	lncRNA	0.34196	0.05989	0.32357	0	0	0
NONRATT016596.2	4.04104	0.0111434	up	2:-:188661833-188664527	MERGE.14931	2:-:188661699-188672247	2:-:188661832-188664527	NONRATG013553.2	lncRNA	0.33581	0.31745	0.30056	0	0.11278	0
NONRATT012158.2	6.02029	2.61852e-05	up	16:-:83795198-83824279	MERGE.11112	16:-:83795142-83824279	16:-:83795142-83824279	NONRATG009904.2	lncRNA	0.99407	1.02744	0.87682	0	0	0
NONRATT020094.2	5.19574	0.0171661	up	4:+:698450-700903	MERGE.18485	4:+:594376-870720	4:+:698450-700903	NONRATG016406.2	lncRNA	1.02274	1.57072	5.30097	0.09361	0.00427	0.19889
NONRATT009672.2	5.86814	0.0265534	up	14:-:2041829-2044534	MERGE.8458	14:-:2041829-2069784	14:-:2041829-2044534	NONRATG007884.2	lncRNA	1.61642	0.97885	1.51611	1.23867	0	0
NONRATT021439.2	6.29916	0.0134892	up	4:-:85123953-85129672	MERGE.19148	4:-:85123953-85174951	4:-:85123953-85129672	NONRATG017489.2	lncRNA	2.42741	1.33757	2.07812	0	0.90106	0
NONRATT002153.2	5.62217	0.00131304	up	1:-:51518240-51525548	MERGE.410	1:-:51513999-51525580	1:-:51518240-51525580	NONRATG001766.2	lncRNA	1.12112	0.15544	0.74651	0	0	0
NONRATT028365.2	8.12781	0.00313853	up	8:-:25583595-25591176	MERGE.25380	8:-:25582938-25669394	8:-:25583595-25591176	NONRATG023094.2	lncRNA	2.54294	5.48093	19.5067	0.01271	0.01334	0.01321
NONRATT031729.1	5.22235	0.000450268	up	10:-:104817972-104820399	MERGE.5592	10:-:104817972-104820399	10:-:104817972-104820399	NONRATG025889.1	lncRNA	0.28175	0.09015	0.31542	0	0	0
NONRATT003363.2	4.83866	0.00168753	up	1:-:215745789-215746158	NONRATG002732.3	1:-:215744405-215746158	1:-:215744404-215747080	NONRATG002732.3	lncRNA	0.89476	0.71571	1.29632	0	0	0.06294
NONRATT019597.2	4.84768	0.000280074	up	3:-:110980074-110983164	MERGE.17518	3:-:110980074-111013589	3:-:110980074-110983164	NONRATG015993.2	lncRNA	0.90727	0.31231	0.29462	0	0	0
NONRATT018790.2	4.58914	0.0274114	up	3:+:150323117-150378475	MERGE.18054	3:+:150322829-150387332	3:+:150323117-150378475	NONRATG015339.2	lncRNA	1.03007	1.45674	1.67552	0	0	0.82418
NONRATT015692.2	4.51373	0.000207489	up	2:+:210880831-210883435	NONRATG012817.2	2:+:210880831-210883435	2:+:210880831-210883435	NONRATG012817.2	lncRNA	0.39848	0.35517	0.2193	0	0	0
NONRATT024931.2	4.21159	0.00388854	up	6:-:42295059-42302163	MERGE.22326	6:-:42290680-42302254	6:-:42295059-42302163	NONRATG020319.2	lncRNA	0.43539	0.04528	0.2019	0	0	0
NONRATT008957.2	4.82654	0.0105332	up	13:-:89601896-89606688	MERGE.8173	13:-:89601896-89606688	13:-:89601896-89606688	NONRATG007293.2	lncRNA	1.22241	1.13172	0.52325	0.2601	0	0
NONRATT001705.2	5.13048	0.00170382	up	1:+:256103848-256104496	MERGE.3300	1:+:256101581-256107649	1:+:256103848-256104496	NONRATG001400.2	lncRNA	1.21553	0.95341	0.17839	0	0	0
NONRATT021802.2	8.16523	0.00442414	up	4:-:153482136-153485034	MERGE.19769	4:-:153481456-153681911	4:-:153482136-153485034	NONRATG017794.2	lncRNA	12.712	13.1494	13.8475	2.25319	0.00362	0.00358
NONRATT008238.2	4.73888	0.00983286	up	13:+:51970515-51971438	MERGE.7807	13:+:51958834-51972777	13:+:51970515-51971438	NONRATG006685.2	lncRNA	2.72852	0.84863	0.76811	0	0.13621	0.06743
NONRATT002590.2	4.93061	0.0133769	up	1:-:100428025-100435918	MERGE.1261	1:-:100428025-100435918	1:-:100428025-100435918	NONRATG002116.2	lncRNA	1.06197	1.37023	1.37301	0.47652	0	0
NONRATT013552.2	4.68084	0.0105533	up	18:+:68983450-68992124	MERGE.12650	18:+:68983450-69000993	18:+:68983450-68992124	NONRATG011055.2	lncRNA	0.17955	0.09335	1.32578	0	0	0
NONRATT003756.2	4.09537	0.00748897	up	1:-:259434851-259442073	MERGE.3345	1:-:259372218-259596320	1:-:259434816-259446795	NONRATG003036.2	lncRNA	1.14891	0.62493	0.90793	0	0.24486	0
NONRATT020324.2	5.81561	0.0108344	up	4:+:57771003-57773808	MERGE.18891	4:+:57715946-57773823	4:+:57771003-57773808	NONRATG016599.2	lncRNA	18.6578	1.92584	16.9155	0.12458	0.14204	0.12213
NONRATT001954.2	4.29932	0.00819719	up	1:-:6915380-6916046	MERGE.54	1:-:6915380-6916046	1:-:6915380-6916046	NONRATG001600.2	lncRNA	0.44268	0.36826	0.48102	0	0.1258	0
NONRATT027646.2	4.03521	0.0136813	up	8:+:49715429-49717488	NONRATG022487.2	8:+:49715429-49717488	8:+:49715429-49717488	NONRATG022487.2	lncRNA	0.43603	0.57707	0.28845	0	0	0.12686
NONRATT023500.2	4.59437	0.00029767	up	5:-:135661306-135662404	MERGE.21124	5:-:135659734-135663299	5:-:135661305-135663256	NONRATG019190.2	lncRNA	0.47203	0.18479	0.38034	0	0	0
NONRATT027326.2	4.66637	0.00242478	up	7:-:142244965-142260372	MERGE.25033	7:-:142244295-142260896	7:-:142244965-142260372	NONRATG022240.2	lncRNA	0.43204	0.2824	0.05284	0	0	0
NONRATT023947.2	4.7866	0.0399484	up	5:-:173216737-173217672	MERGE.21931	5:-:173216737-173222440	5:-:173216737-173217672	NONRATG019556.2	lncRNA	18.7334	14.9988	1.43343	0.10671	1.50154	0.06657
NONRATT004669.2	4.48885	0.000213566	up	10:+:70870232-70871015	MERGE.4842	10:+:70870232-70871017	10:+:70870232-70871015	NONRATG003735.2	lncRNA	0.28215	0.13203	0.18116	0	0	0
NONRATT019918.2	4.22532	0.000721424	up	3:-:159710976-159775883	NONRATG016260.2	3:-:159709991-159775883	3:-:159709991-159775883	NONRATG016260.2	lncRNA	0.20304	0.14638	0.05794	0	0	0
NONRATT009500.2	4.82996	0.00195662	up	14:+:83082076-83099776	MERGE.9134	14:+:83082076-83099776	14:+:83082076-83099776	NONRATG007752.2	lncRNA	1.98079	1.81258	2.37408	0.05807	0.21343	0
NONRATT022873.2	4.59169	0.000359993	up	5:+:167094674-167095578	NONRATG018665.2	5:+:167094674-167095578	5:+:167094674-167095578	NONRATG018665.2	lncRNA	0.28862	0.12527	0.08594	0	0	0
NONRATT006315.2	4.96463	0.017332	up	10:-:106973849-106974402	MERGE.5644	10:-:106973849-106977626	10:-:106973849-106974402	NONRATG005072.2	lncRNA	9.22463	2.59207	4.03638	0	0.73835	0.29992
NONRATT008954.2	4.39674	0.00619974	up	13:-:89334052-89335496	MERGE.8165	13:-:89327401-89438576	13:-:89334052-89335496	NONRATG007290.2	lncRNA	1.44861	0.46612	0.67858	0.04808	0	0.07498
NONRATT022618.2	4.64618	0.00383032	up	5:+:144033014-144034727	MERGE.21319	5:+:144031402-144051600	5:+:144033014-144034727	NONRATG018466.2	lncRNA	1.20399	0.10828	0.47358	0	0	0
NONRATT003362.2 (H19)	4.47123	0.0138918	up	1:-:215744405-215745948	NONRATG002732.3	1:-:215744405-215746158	1:-:215744404-215747080	NONRATG002732.3	lncRNA	0.97825	0.28758	0.8123	0	0.12227	0.0269
NONRATT001883.2	6.19045	5.57571e-05	up	1:+:276704845-276715148	MERGE.3593	1:+:276659542-276730514	1:+:276704845-276715148	NONRATG001541.2	lncRNA	0.88525	0.67331	1.27755	0	0	0
NONRATT006669.2	4.04316	0.00933635	up	11:+:74984613-75010703	NONRATG005365.2	11:+:74984613-75010703	11:+:74984613-75010703	NONRATG005365.2	lncRNA	1.35197	3.69541	0.7606	0.03397	0.03567	0.17661
NONRATT002758.2	4.03348	0.0285376	up	1:-:134758940-134760650	MERGE.1620	1:-:134757505-134887841	1:-:134758940-134760650	NONRATG002247.2	lncRNA	9.51135	9.36458	11.0691	0.14593	0.12873	9.5046
NONRATT000576.2	5.66279	3.38578e-05	up	1:+:88442041-88451770	MERGE.1030	1:+:88432111-88465110	1:+:88442041-88451770	NONRATG000476.2	lncRNA	0.73904	0.6148	0.50616	0	0	0
NONRATT013493.2	4.17574	0.000532107	up	18:+:56440079-56440708	MERGE.12544	18:+:56440079-56440708	18:+:56440079-56440708	NONRATG011002.2	lncRNA	3.20867	3.14913	4.70688	0.34878	0.11654	0.0989
NONRATT000964.2	6.97124	0.01357	up	1:+:161883529-161885091	MERGE.1872	1:+:161183582-161885091	1:+:161883529-161885091	NONRATG000788.2	lncRNA	5.04977	14.6819	8.15488	0.00639	0.00671	2.93667
NONRATT007782.2	4.02071	0.0179721	up	12:-:15261195-15261519	MERGE.6879	12:-:15261195-15261519	12:-:15261195-15261519	NONRATG006290.2	lncRNA	1.18807	0.843	0.56839	0	0	0.31953
NONRATT017386.2	6.272	0.000106969	up	20:+:29920170-29923380	MERGE.16296	20:+:29897594-29923380	20:+:29920170-29923380	NONRATG014175.2	lncRNA	19.4062	8.39998	8.45677	0.16486	0.11106	0.11643
NONRATT014775.2	4.0056	0.00342307	up	19:-:53640819-53641920	MERGE.13524	19:-:53640819-53641920	19:-:53640819-53641920	NONRATG012072.2	lncRNA	0.08244	0.03429	0.18527	0	0	0
NONRATT029781.2	4.37601	0.00345857	up	9:-:14645429-14645939	NONRATG024259.2	9:-:14645429-14645939	9:-:14645429-14645939	NONRATG024259.2	lncRNA	0.15557	0.61011	0.11416	0	0	0
NONRATT013367.2	4.22268	0.0119796	up	18:+:29548144-29549597	MERGE.12327	18:+:29548144-29549597	18:+:29548144-29549597	NONRATG010897.2	lncRNA	0.89821	0.38985	0.47475	0	0.12984	0.02857
NONRATT019464.2	4.06946	0.00138601	up	3:-:80841981-80843497	MERGE.17300	3:-:80841005-80843497	3:-:80841981-80843497	NONRATG015885.2	lncRNA	3.1816	3.83533	1.33667	0.12954	0.12243	0.10775
NONRATT010648.2	5.46887	9.44239e-05	up	15:+:87262870-87264294	NONRATG008664.2	15:+:87262870-87264294	15:+:87262870-87264294	NONRATG008664.2	lncRNA	0.56191	0.78728	0.58233	0	0	0
NONRATT000165.2	6.94002	1.36255e-05	up	1:+:46378865-46379236	MERGE.341	1:+:46378807-46827646	1:+:46378865-46379236	NONRATG000146.2	lncRNA	17.0959	22.7804	16.7267	0.1074	0.14097	0.11166
NONRATT020391.2	6.62301	0.0458347	up	4:+:68055527-68059250	MERGE.19011	4:+:67667347-68059250	4:+:68055527-68059250	NONRATG016651.2	lncRNA	0.45133	8.52651	0.43077	0.059	0.00282	0.00279
NONRATT018972.2	4.22658	0.016765	up	3:+:176515347-176521524	MERGE.18436	3:+:176475874-176526018	3:+:176515347-176521524	NONRATG015493.2	lncRNA	1.2413	0.65912	0.56526	0	0.36587	0
NONRATT017086.2	5.46442	0.00196527	up	20:+:4363343-4364843	MERGE.15832	20:+:4363152-4366079	20:+:4363343-4364843	NONRATG013933.2	lncRNA	0.11366	0.13395	0.58383	0	0	0
NONRATT031843.1	4.68297	0.0064149	up	12:-:56526-59000	NONRATG025990.1	12:-:56526-59000	12:-:56526-59000	NONRATG025990.1	lncRNA	0.32995	0.10182	0.1549	0	0	0.0292
NONRATT023732.2	5.22594	7.7415e-05	up	5:-:154641265-154642829	NONRATG019373.2	5:-:154641265-154642829	5:-:154641265-154642829	NONRATG019373.2	lncRNA	0.5575	0.36072	0.26516	0	0	0
NONRATT021505.2	4.92008	0.0193129	up	4:-:100757692-100759507	MERGE.19270	4:-:100757692-100822561	4:-:100757692-100759507	NONRATG017543.2	lncRNA	3.43323	0.2341	0.58891	0.022	0.01733	0.01716
NONRATT009765.2	4.71967	0.000241406	up	14:-:14270556-14271319	NONRATG007962.2	14:-:14270556-14271319	14:-:14270556-14271319	NONRATG007962.2	lncRNA	0.51316	0.25985	0.17191	0	0	0
NONRATT015038.2	4.53508	0.00626717	up	2:+:52825921-52830428	NONRATG012283.2	2:+:52825921-52830428	2:+:52825921-52830428	NONRATG012283.2	lncRNA	0.43126	0.27904	0.1805	0.059	0	0
NONRATT001102.2	4.97416	0.000332418	up	1:+:175976677-175979626	MERGE.2099	1:+:175976677-175980772	1:+:175976677-175980552	NONRATG000907.2	lncRNA	0.91819	0.40202	1.11704	0	0	0
NONRATT000343.2	4.29317	0.000554757	up	1:-:73609857-73612407	NONRATG000285.2	1:-:73609857-73612407	1:-:73609857-73612407	NONRATG000285.2	lncRNA	0.24546	0.08168	0.18212	0	0	0
NONRATT019252.2	4.78069	0.000129611	up	3:-:22025426-22029439	NONRATG015712.2	3:-:22025426-22029439	3:-:22025426-22029439	NONRATG015712.2	lncRNA	0.26632	0.2532	0.24428	0	0	0
NONRATT000056.2	4.90074	0.000141789	up	1:+:15820517-15826630	MERGE.109	1:+:15782477-15860624	1:+:15814421-15828838	NONRATG000048.2	lncRNA	0.36733	0.15279	0.19654	0	0	0
NONRATT004759.2	5.16891	8.80761e-05	up	10:+:82116699-82131315	MERGE.5003	10:+:82116699-82131318	10:+:82116699-82131318	NONRATG003811.2	lncRNA	0.21128	0.11299	0.0969	0	0	0
NONRATT031436.1	4.77793	0.00338357	up	1:+:226794183-226812454	NONRATG025639.1	1:+:226794183-226812454	1:+:226794183-226812454	NONRATG025639.1	lncRNA	0.48807	0.18816	0.04076	0	0	0
NONRATT010336.2	4.05276	0.00232077	up	15:+:24335067-24335494	MERGE.9625	15:+:24335067-24335494	15:+:24335067-24335494	NONRATG008414.2	lncRNA	0.37148	0.30903	0.4316	0	0.04901	0
NONRATT004538.2	5.60403	0.0373122	up	10:+:59603421-59608180	MERGE.4588	10:+:59585072-59608180	10:+:59603421-59608180	NONRATG003634.2	lncRNA	2.1646	5.49091	3.0059	3.82976	0.00469	0.00465
NONRATT027608.2	4.59978	0.0215263	up	8:+:48156541-48157321	MERGE.25534	8:+:48094228-48157321	8:+:48156541-48157321	NONRATG022462.2	lncRNA	0.13087	1.0524	1.4067	0.01279	0.01343	0.0133
NONRATT002504.2	4.40417	0.00293812	up	1:-:88879426-88881469	MERGE.1091	1:-:88879426-88881469	1:-:88879426-88881469	NONRATG002048.2	lncRNA	0.44794	0.67951	0.47371	0	0	0.04819
NONRATT019706.2	4.53048	1.89713e-05	up	3:-:123720888-123722336	MERGE.17765	3:-:123720888-123723524	3:-:123720888-123722336	NONRATG016087.2	lncRNA	10.7452	8.85409	6.35412	0.30329	0.31849	0.3225
NONRATT008508.2	4.49903	0.00826451	up	13:+:96611024-96611588	NONRATG006896.2	13:+:96611024-96611588	13:+:96611024-96611588	NONRATG006896.2	lncRNA	0.2814	0.05016	0.73994	0	0	0
NONRATT024505.2	5.2606	3.86286e-05	up	6:-:107633763-107635236	MERGE.22887	6:-:107633716-107678156	6:-:107633763-107635236	NONRATG019988.2	lncRNA	6.10202	3.72384	3.20562	0.10164	0.0925	0.0775
NONRATT013618.2	4.06632	0.0231313	up	18:+:78277468-78281567	NONRATG011108.2	18:+:78277468-78281567	18:+:78277468-78281567	NONRATG011108.2	lncRNA	0.74129	0.222	0.36808	0.18254	0	0
NONRATT025065.2	4.06296	0.000395668	up	6:-:91525948-91529724	MERGE.22634	6:-:91525948-91532389	6:-:91525948-91532389	NONRATG020434.2	lncRNA	0.44888	0.26139	0.38428	0	0	0
NONRATT033190.1	4.82403	0.0077824	up	5:+:107289156-107291659	NONRATG027177.1	5:+:107289156-107291659	5:+:107289156-107291659	NONRATG027177.1	lncRNA	1.48662	0.22949	0.27553	0.05392	0	0
NONRATT003234.2	5.50954	0.000151204	up	1:-:199448479-199452751	NONRATG002627.2	1:-:199448479-199452751	1:-:199448479-199452751	NONRATG002627.2	lncRNA	1.21489	0.41744	0.40698	0	0	0
NONRATT023883.2	6.49566	0.00021229	up	5:-:167591053-167615006	MERGE.21829	5:-:167591053-167615105	5:-:167591053-167615105	NONRATG019501.2	lncRNA	1.40833	0.32405	0.66697	0	0	0
NONRATT031569.1	4.31101	0.000522548	up	1:-:202704299-202707503	NONRATG002649.2	1:-:202704299-202707503	1:-:202704299-202707503	NONRATG002649.2	lncRNA	0.18946	0.11125	0.05725	0	0	0
NONRATT025678.2	4.80649	0.000167986	up	7:+:26375799-26384357	NONRATG020940.2	7:+:26375799-26384357	7:+:26375799-26384357	NONRATG020940.2	lncRNA	0.82808	0.55766	0.33758	0	0	0
NONRATT000579.2	5.43619	0.00381722	up	1:+:88875447-88879305	MERGE.1090	1:+:88875375-88879305	1:+:88875447-88879305	NONRATG000479.2	lncRNA	4.73613	2.42893	2.93561	0	0.1411	0.23284
NONRATT017433.2	7.80666	7.69432e-05	up	20:+:45357179-45357392	MERGE.16410	20:+:45357179-45357393	20:+:45357179-45357392	NONRATG014215.2	lncRNA	3.82089	8.74105	5.90613	0	0	0
NONRATT018961.2	4.87233	0.00483074	up	3:+:176230380-176237465	MERGE.18427	3:+:176230378-176246953	3:+:176230380-176237465	NONRATG015485.2	lncRNA	0.86034	1.57457	0.7611	0	0.1854	0
NONRATT007632.2	4.29788	0.00214575	up	12:+:48831812-48832310	MERGE.7509	12:+:48831812-48832310	12:+:48831812-48832310	NONRATG006166.2	lncRNA	0.29586	0.47332	0.35071	0	0.04204	0
NONRATT000100.2	5.37921	8.51302e-05	up	1:+:24512637-24518042	NONRATG000084.2	1:+:24512637-24518042	1:+:24512637-24518042	NONRATG000084.2	lncRNA	0.46671	0.20707	0.33296	0	0	0
NONRATT016798.2	8.12263	0.0270039	up	2:-:211762481-211764514	MERGE.15327	2:-:211762481-211764514	2:-:211762481-211764514	NONRATG013718.2	lncRNA	25.89	6.94389	8.21194	9.08917	0	0
NONRATT002533.2	5.38575	0.00848985	up	1:-:89484200-89488200	MERGE.1118	1:-:89464851-89488237	1:-:89474601-89488237	NONRATG002068.2	lncRNA	4.18674	1.08841	1.05289	0.29917	0	0
NONRATT017140.2	9.10545	0.000299968	up	20:+:5376995-5377610	MERGE.15905	20:+:5350912-5421098	20:+:5376995-5377610	NONRATG026824.1	lncRNA	16.5344	18.0985	21.0466	0.30614	0	0
NONRATT022122.2	4.03052	0.000638617	up	5:+:28480048-28505431	MERGE.20345	5:+:28480023-28505432	5:+:28480048-28505431	NONRATG018055.2	lncRNA	0.09065	0.12927	0.08869	0	0	0
NONRATT011318.2	4.33028	0.00508648	up	16:+:11028708-11029265	MERGE.10448	16:+:11028708-11029265	16:+:11028708-11029265	NONRATG009218.2	lncRNA	0.48845	0.54179	0.34847	0	0	0.07444
NONRATT011223.2	5.64283	0.0330806	up	16:+:757501-762090	MERGE.10281	16:+:757403-762091	16:+:757501-762091	NONRATG009140.2	lncRNA	16.7712	16.0618	19.1276	0	9.34344	0.57331
NONRATT004962.2	5.05986	0.00362849	up	10:+:92785813-92786618	MERGE.5358	10:+:92785813-92786618	10:+:92785813-92786618	NONRATG003961.2	lncRNA	2.02896	0.90254	1.56813	0	0.05205	0.12884
NONRATT012026.2	4.00142	0.0173586	up	16:-:56855254-56865600	MERGE.10847	16:-:56813791-56900052	16:-:56855254-56865600	NONRATG009796.2	lncRNA	1.43556	0.76856	1.15598	0	0.26254	0.10398
NONRATT013510.2	4.26005	0.00164234	up	18:+:59762073-59763645	MERGE.12573	18:+:59748444-59763645	18:+:59762073-59763645	NONRATG011018.2	lncRNA	0.13717	0.25225	0.36467	0.00635	0.00667	0.0066
NONRATT028040.2	4.52732	0.00034026	up	8:+:117347053-117349348	MERGE.26444	8:+:117347029-117351610	8:+:117347053-117349348	NONRATG022828.2	lncRNA	0.15676	0.23184	0.19385	0	0	0
NONRATT012631.2	4.40294	0.0340013	up	17:+:78763004-78773817	MERGE.11941	17:+:78762991-78782016	17:+:78763004-78773817	NONRATG010292.2	lncRNA	0.86563	0.44066	0.67471	0	0	0.4962
NONRATT009766.2	6.41718	2.7402e-05	up	14:-:14295882-14298527	NONRATG007963.2	14:-:14295882-14298527	14:-:14295882-14298527	NONRATG007963.2	lncRNA	1.32531	1.04549	0.66511	0	0	0
NONRATT008507.2	4.02847	0.00160896	up	13:+:101807283-101807975	MERGE.8328	13:+:101789229-101807975	13:+:101807283-101807975	NONRATG006895.2	lncRNA	2.17954	2.09942	1.73965	0.05765	0.37837	0.02997
NONRATT004418.2	5.47174	0.0306206	up	10:+:54239525-54240812	MERGE.4394	10:+:54010736-54240812	10:+:54239525-54240812	NONRATG003540.2	lncRNA	41.0617	46.3862	39.9691	0.11632	56.7657	0.09675
NONRATT018435.2	4.08137	0.000578208	up	3:+:100379800-100383092	NONRATG015031.2	3:+:100379800-100383092	3:+:100379800-100383092	NONRATG015031.2	lncRNA	0.28041	0.13996	0.28807	0	0	0
NONRATT001625.2	4.55366	0.0112356	up	1:+:242971515-242972196	MERGE.3156	1:+:242971515-242972196	1:+:242971515-242972196	NONRATG001336.2	lncRNA	1.49866	0.20779	0.17107	0.04393	0	0
NONRATT030229.2	5.57514	0.0136046	up	9:-:88279159-88284764	MERGE.27564	9:-:88232455-88357182	9:-:88279159-88284764	NONRATG024637.2	lncRNA	2.79485	2.75072	1.36484	0	0	0.7919
NONRATT015578.2	4.47427	0.0322849	up	2:+:198305585-198310498	MERGE.15094	2:+:198303168-198317390	2:+:198305585-198310498	NONRATG012721.2	lncRNA	0.49606	0.43901	0.73189	0	0	0.38605
NONRATT027852.2	5.38455	0.0166833	up	8:-:76521654-76522374	MERGE.25995	8:-:76521654-76579387	8:-:76521654-76522374	NONRATG022662.2	lncRNA	1.93738	17.2307	12.1901	0.15238	0.14547	0.14403
NONRATT029958.2	8.31197	1.40962e-06	up	9:-:45468222-45469911	MERGE.27131	9:-:45466688-45505767	9:-:45468222-45469911	NONRATG024417.2	lncRNA	34.9835	47.8463	46.3339	0.1182	0.11792	0.1229
NONRATT018353.2	4.12082	0.00105073	up	3:+:79905056-79935423	MERGE.17268	3:+:79905056-79938301	3:+:79905056-79935423	NONRATG014969.2	lncRNA	0.18074	0.37589	0.2321	0	0	0
NONRATT029025.2	4.00621	0.0140996	up	8:-:118984531-118986218	NONRATG023642.2	8:-:118984531-118986218	8:-:118984531-118986218	NONRATG023642.2	lncRNA	0.17492	0.12313	0.14975	0.05325	0	0
